# Supplementary material for: 3D Bioprinting of Multi-Material Decellularized Liver Matrix Hydrogel at Physiological Temperatures
Source: Biosensors (Basel). 2022 Jul 13;12(7):521. doi: 10.3390/bios12070521 (PMC9313433; doi:10.3390/bios12070521)
Supplement: Supplementary file 1 [file biosensors-12-00521-s001.zip]

Archive with 1 entries (1 files):
- biosensors-1731746-supplementary.pdf
